# Supplementary material for: De novo adipocyte differentiation from Pdgfrβ+ preadipocytes protects against pathologic visceral adipose expansion in obesity
Source: Nat Commun. 2018 Mar 1;9:890. doi: 10.1038/s41467-018-03196-x (PMC5832777; doi:10.1038/s41467-018-03196-x)
Supplement: Supplementary file 4 — Supplementary Data 1 [file 41467_2018_3196_MOESM4_ESM.xlsx]

## Sheet: Statistical Information
Supplementary Table 1: Statistical Data
Figure/Panel	N	Test	Description1	Description2	p-value
1d	Control=8	Student's t-test	pWAT		0.023
	Mural-PpargTG=9
1i	n=24	Welch's t-test	gWAT		0.002
			pWAT		0.0046
1j	n=6	Student's t-test	gWAT		0.02
			pWAT		0.0197
1s	n=6	two-way ANOVA	Control-HFD vs. Mural-PpargTG-HFD		0.0205
1t	n=6	two-way ANOVA	Control-HFD vs. Mural-PpargTG-HFD		0.0084
1u	n=6	Welch's t-test	Adiponectin		0.0451
			Adipsin		0.0342
			Tnfa		0.0321
			IL-6		0.0205
			F4/80		0.0214
			Cd115		0.0059
			Cd11b		0.0277
			iNOS		0.0005
			Cd11c		0.0399
1v	n=6	Welch's t-test	Pparg2		0.0396
			Adiponectin		0.0027
			Adipsin		0.0251
			Tnfa		0.006
			IL-6		0.0023
			F4/80		0.0034
			Cd115		0.0005
			Cd11b		0.0223
			iNOS		0.0021
			Cd11c		0.0052
2a	Control-HFD=8	two-way ANOVA	Control-HFD vs. Mural-PpargTG-HFD	60	0.0302
	Mural-PpargTG-HFD=9			90	0.0415
2b	Control-HFD=8	Student's t-test	Control-HFD vs. Mural-PpargTG-HFD	60	0.0298
	Mural-PpargTG-HFD=9			90	0.0427
2c	Control-HFD=8	two-way ANOVA	Control-HFD vs. Mural-PpargTG-HFD		0.0395
	Mural-PpargTG-HFD=9
2d	Control-HFD=7	Student's t-test			0.0158
	Mural-PpargTG-HFD=5
2e	Control-HFD=7	Student's t-test	Clamped		0.0291
	Mural-PpargTG-HFD=5
2f	Control-HFD=7	Student's t-test			0.0325
	Mural-PpargTG-HFD=5
2o	Control-HFD=8	two-way ANOVA	Control-HFD vs. Mural-PpargTG-HFD		0.0402
	Mural-PpargTG-HFD=9
2p	Control-HFD=8	two-way ANOVA	Control-HFD vs. Mural-PpargTG-HFD		0.0295
	Mural-PpargTG-HFD=9
2q	Control-HFD=8	two-way ANOVA	Control-HFD vs. Mural-PpargTG-HFD		0.0096
	Mural-PpargTG-HFD=9
3d	n=6	Student's t-test	gWAT		0.0305
			pWAT		0.0385
3m	n=24	Welch's t-test	gWAT		0.0009
			pWAT		0.001
3p	Adiponectin+/+-HFD=8	two-way ANOVA	Adiponectin+/+-HFD vs. Adiponectin+/+; Mural-PpargTG-HFD		0.0332
	Adiponectin+/+; Mural-PpargTG-HFD=9
3r	Adiponectin+/+-HFD=8	two-way ANOVA	Adiponectin+/+-HFD vs. Adiponectin+/+; Mural-PpargTG-HFD		0.0409
	Adiponectin+/+; Mural-PpargTG-HFD=9
4d	Control-HFD=14	Student's t-test	gWAT		0.0417
	Mural-PpargKO-HFD=13		iWAT		0.0393
			pWAT		0.0447
4m	n=24	Welch's t-test	gWAT		0.0007
			pWAT		0.0006
4n	Control-HFD=8	Student's t-test	pWAT		0.0327
	Mural-PpargKO-HFD=7
4o	n=6	Welch's t-test	Pparg2		0.0224
			Adiponectin		0.0173
			Adipsin		0.0111
			Fabp4		0.0224
			Col1a1		0.0131
			Col3a1		0.0004
			Acta2		0.0001
			Tnfa		0.0007
			IL-6		0.0021
			F4/80		0.0328
			Cd115		0.0074
			Cd11b		0.0001
			iNOS		0.0037
			Cd11c		0.0132
			Mrc1		0.0164
			Ym1		0.0257
			Arg1		0.0033
4p	n=6	Welch's t-test	Pparg2		0.0061
			Adiponectin		0.0004
			Adipsin		0.0076
			Fabp4		0.01
			Col1a1		0.0021
			Col3a1		0.0116
			Acta2		0.0014
			Tnfa		0.0386
			IL-6		0.009
			F4/80		0.0001
			Cd115		0.0018
			Cd11b		0.0115
			iNOS		0.0001
			Cd11c		0.0047
			Mrc1		0.0071
			Ym1		0.0014
			Arg1		0.0006
5n	n=6	Student's t-test	gWAT		0.0008
			iWAT		0.0369
			pWAT		0.0142
5o	n=12	Welch's t-test	gWAT		0.0004
			pWAT		<0.0001
			iWAT		0.003
5p	n=6	Student's t-test			0.0194
5r	n=6	Student's t-test			0.0382
5t	n=6	Student's t-test			0.0689
6c	Control+Vehicle=8	two-way ANOVA	Control+Vehicle vs. Control+Rosi	Fat%	0.0396
	Control+Rosi=8			Lean%	0.0472
6d	Control+Vehicle=8	two-way ANOVA	Control+Vehicle vs. Control+Rosi	gWAT	0.042
	Control+Rosi=8			iWAT	0.0483
				pWAT	0.0447
6m	Control+Rosi=7	two-way ANOVA	Control+Rosi vs. Mural-PpargKO+Rosi		0.0427
	Mural-PpargKO+Rosi=8
6n	Control+Rosi=7	two-way ANOVA	Control+Rosi vs. Mural-PpargKO+Rosi		0.04
	Mural-PpargKO+Rosi=8
6o	n=24	two-way ANOVA	Control+Rosi vs. Mural-PpargKO+Rosi		0.0001
6p	n=24	two-way ANOVA	Control+Rosi vs. Mural-PpargKO+Rosi		0.0008
6q	n=6	two-way ANOVA	Control+Rosi vs. Mural-PpargKO+Rosi	Ucp1	0.0203
				Cidea	0.0212
				Adiponectin	0.0002
				Fgf21	0.0296
6r	n=6	two-way ANOVA	Control+Rosi vs. Mural-PpargKO+Rosi	Cidea	0.0111
				Elovl3	0.0001
				Cox8b	0.0003
				Fgf21	0.0362
S.1w	n=12	Welch's t-test	gWAT		0.0012
			pWAT		<0.0001
			iWAT		0.3306
			mWAT		0.0624
S.2d	n=3	Welch's t-test	Gonadal WAT Pparg2	Pdgfrb+ cells	<0.0001
			Inguinal WAT Pparg2	Pdgfrb+ cells	<0.0001
S.4o	n=6	Welch's t-test	Adiponectin		0.0271
			Tnfa		0.0411
			Ym1		0.0459
S. 5a	n=6	Welch's t-test	Pparg2		0.0449
			Adiponectin		0.0362
			Tnfa		0.0345
			IL-6		0.0257
			F4/80		0.0485
			Cd11b		0.0424
			iNOS		0.0378
			Cd11c		0.0422
S. 5b	n=6	Welch's t-test	Adiponectin		0.016
			Tnfa		0.0432
			IL-6		0.0465
			F4/80		0.0345
			Cd115		0.0392
			Cd11b		0.0413
			iNOS		0.0445
			Cd11c		0.0402
S. 6a	n=3	Welch's t-test	Pparg		<0.0001
S. 7c	n=3	Welch's t-test	gonadal Pdgfrb+ cells	Pparg	0.0005
				Col1a1	0.0008
				Col3a1	0.0012
				Col5a1	0.0011
				Acta2	0.0009
			perirenal Pdgfrb+ cells	Pparg	0.0001
				Col1a1	0.0402
				Col3a1	0.0002
				Col5a1	0.0214
				Acta2	0.019
S. 7e	n=3	Student's t-test	Pparg	Vehicle	<0.0001
				0.1ng/ml TGFb	<0.0001
				1ng/ml TGFb	0.0021
				10ng/ml TGFb	0.0009
			Col1a1	1ng/ml TGFb	0.015
				10ng/ml TGFb	0.0202
			Acta2	1ng/ml TGFb	0.0075
				10ng/ml TGFb	0.0028
S. 8k	n=6	Welch's t-test	Acta2		0.016
			Tnfa		0.0246
S. 8n	n=3	Student's t-test	inguinal Pdgfrb+ cells	Pparg	<0.0001
				Acta2	0.0108
			mesenteric Pdgfrb+ cells	Pparg	0.0002
				Acta2	0.0403
				IL-6	0.0097
S.9h	Control-HFD=14	Student's t-test	Control-HFD vs. Mural-PpargKO-HFD	60	0.0403
	Mural-PpargKO-HFD=13			90	0.0382
S.9i	Control-HFD=14	Student's t-test	Control-HFD vs. Mural-PpargKO-HFD	30	0.0275
	Mural-PpargKO-HFD=13			60	0.0305
S.9j	Control-HFD=7	two-way ANOVA	Control-HFD vs. Mural-PpargKO-HFD		0.0524
	Mural-PpargKO-HFD=7
S.9o	Control-HFD=7	two-way ANOVA	Control-HFD vs. Mural-PpargKO-HFD		0.0466
	Mural-PpargKO-HFD=7
S.9p	Control-HFD=7	two-way ANOVA	Control-HFD vs. Mural-PpargKO-HFD		0.0347
	Mural-PpargKO-HFD=7
S.9q	Control-HFD=7	two-way ANOVA	Control-HFD vs. Mural-PpargKO-HFD		0.0284
	Mural-PpargKO-HFD=7
S. 11a	Control+Rosi=8	two-way ANOVA	Control+Rosi vs. Mural-PpargKO+Rosi	90	0.0338
	Mural-PpargKO+Rosi=9			120	0.0286
S. 11b	Control+Vehicle=8	two-way ANOVA	Control+Vehicle vs. Control+Rosi		0.0225
	Control+Rosi=8		Control+Rosi vs. Mural-PpargKO+Rosi		0.0386
	Mural-PpargKO+Rosi=9
S. 11c	Control+Vehicle=8	two-way ANOVA	Control+Vehicle vs. Control+Rosi		0.0302
	Control+Rosi=8		Control+Rosi vs. Mural-PpargKO+Rosi		0.041
	Mural-PpargKO+Rosi=9
S. 11d	Control+Vehicle=8	two-way ANOVA	Control+Vehicle vs. Control+Rosi		0.032
	Control+Rosi=8		Control+Rosi vs. Mural-PpargKO+Rosi		0.0488
	Mural-PpargKO+Rosi=9
S. 11e	Control+Vehicle=8	two-way ANOVA	Control+Vehicle vs. Control+Rosi		0.0116
	Control+Rosi=8		Control+Rosi vs. Mural-PpargKO+Rosi		0.0327
	Mural-PpargKO+Rosi=9
